# Supplementary material for: Low-dose chloroquine treatment extends the lifespan of aged rats
Source: Protein Cell. 2022 Jan 12;13(6):454–61. doi: 10.1007/s13238-021-00903-1 (PMC9095792; doi:10.1007/s13238-021-00903-1)
Supplement: Supplementary file 2 — Supplementary file2 (XLSX 13 kb) [file 13238_2021_903_MOESM2_ESM.xlsx]

## Sheet: RT-PCR primers
name	sequence (5‘-3’)
Caps2-F	CCCTACCCAGTTGCTTCCAG
Caps2-R	CCAGATCAAGTGGTGGGACC
Chia-F	TTCCACTTCTCAGAACCGCC
Chia-R	AATCTGGGCCTGTTGCTCTC
St8sia-F	CCACACCATGCCCTTGGAAT
St8sia-R	TGGCCGACAGTCAGTTTCAA
Dnah2-F	GAACGACTTCAAGGCCTCCA
Dnah2-R	CTGATGTCCTCGTCTCGCTC
Mx2-F	AGGCTATTGCTCAAGCCCAG
Mx2-R	TGAAACATACAGGAAAACATGAAGA
Oas1i-F	GCCAATCTGCCCCCTCTCTAT
Oas1i-R	GTGCCCTCTTCACGTTCCAG
Oas1-F	TCTGCCCCCTCTCTATGCTC
Oas1-R	TCAAGTGGATGTCTCGTGCC
Usp18-F	CCTGGAAGTGAAGTCGTGCT
Usp18-R	CAACCAGGCCATGAGGGTAG
Slamf1-F	TGACCGTGGAAGAGAACGTG
Slamf1-R	TCTGGAGTGGAGACCATAAAGC
Actin-F	TCAACACCCCAGCCATGTAC
Actin-R	AATGCCTGGGTACATGGTGG
